# Supplementary material for: Reliability and reproducibility of the new AO/OTA 2018 classification system for proximal humeral fractures: a comparison of three different classification systems
Source: J Orthop Traumatol. 2020 Mar 12;21:4. doi: 10.1186/s10195-020-0543-1 (PMC7067934; doi:10.1186/s10195-020-0543-1)
Supplement: Supplementary file 1 — Additional file 1: Supplementary data. Spreadsheets showing fractures types distribution among the 3 observers at the first and second observation. [file 10195_2020_543_MOESM1_ESM.xlsx]

## Sheet: AO.2007.T0
mod	observer 1	observer 2	observer 3
11A1.1	1 (0.86)	1 (0.86)	1 (0.86)
11A1.2	2 (1.72)	2 (1.72)	2 (1.72)
11A2.1	11 (9.48)	13 (11.21)	14 (12.07)
11A2.2	10 (8.62)	10 (8.62)	11 (9.48)
11A2.3	15 (12.93)	15 (12.93)	12 (10.34)
11A3.1	4 (3.45)	4 (3.45)	4 (3.45)
11A3.2	15 (12.93)	9 (7.76)	13 (11.21)
11A3.3	13 (11.21)	7 (6.03)	8 (6.9)
11B1.1	24 (20.69)	27 (23.28)	15 (12.93)
11B1.2	1 (0.86)	4 (3.45)	9 (7.76)
11B1.3	0 (0)	0 (0)	2 (1.72)
11B2.1	2 (1.72)	1 (0.86)	3 (2.59)
11B2.2	3 (2.59)	7 (6.03)	3 (2.59)
11B2.3	1 (0.86)	4 (3.45)	3 (2.59)
11B3.1	2 (1.72)	1 (0.86)	4 (3.45)
11C1.1	3 (2.59)	3 (2.59)	3 (2.59)
11C2.3	4 (3.45)	3 (2.59)	4 (3.45)
11C3.1	0 (0)	0 (0)	1 (0.86)
11C3.2	3 (2.59)	3 (2.59)	2 (1.72)
11C3.3	2 (1.72)	2 (1.72)	2 (1.72)

## Sheet: AO.2007.T1
mod	obsever 1	obsever 2	obsever 3
11A1.1	2 (1.72)	2 (1.72)	1 (0.86)
11A1.2	2 (1.72)	3 (2.59)	3 (2.59)
11A2.1	10 (8.62)	12 (10.34)	12 (10.34)
11A2.2	10 (8.62)	8 (6.9)	12 (10.34)
11A2.3	15 (12.93)	15 (12.93)	12 (10.34)
11A3.1	3 (2.59)	5 (4.31)	5 (4.31)
11A3.2	13 (11.21)	9 (7.76)	9 (7.76)
11A3.3	12 (10.34)	10 (8.62)	7 (6.03)
11B1	1 (0.86)	0 (0)	0 (0)
11B1.1	24 (20.69)	20 (17.24)	19 (16.38)
11B1.2	2 (1.72)	4 (3.45)	8 (6.9)
11B2.1	0 (0)	0 (0)	1 (0.86)
11B2.2	2 (1.72)	2 (1.72)	3 (2.59)
11B2.3	0 (0)	2 (1.72)	2 (1.72)
11B3.1	3 (2.59)	1 (0.86)	5 (4.31)
11B3.2	0 (0)	1 (0.86)	0 (0)
11B3.3	0 (0)	1 (0.86)	0 (0)
11C1.1	3 (2.59)	10 (8.62)	3 (2.59)
11C1.2	0 (0)	0 (0)	1 (0.86)
11C1.3	1 (0.86)	0 (0)	1 (0.86)
11C2.1	0 (0)	2 (1.72)	1 (0.86)
11C2.2	0 (0)	3 (2.59)	2 (1.72)
11C2.3	7 (6.03)	5 (4.31)	6 (5.17)
11C3.2	3 (2.59)	0 (0)	1 (0.86)
11C3.3	2 (1.72)	1 (0.86)	2 (1.72)

## Sheet: NEER.T0
mod	Observer 1	Observer 2	Observer 3
1	20 (17.24)	16 (13.79)	16 (13.79)
10	1 (0.86)	1 (0.86)	1 (0.86)
12	6 (5.17)	13 (11.21)	11 (9.48)
13	2 (1.72)	1 (0.86)	1 (0.86)
15	1 (0.86)	1 (0.86)	1 (0.86)
2	0 (0)	2 (1.72)	5 (4.31)
3	64 (55.17)	59 (50.86)	55 (47.41)
4	6 (5.17)	8 (6.9)	13 (11.21)
5	1 (0.86)	2 (1.72)	1 (0.86)
6	3 (2.59)	2 (1.72)	1 (0.86)
7	0 (0)	1 (0.86)	0 (0)
8	11 (9.48)	10 (8.62)	10 (8.62)
9	1 (0.86)	0 (0)	1 (0.86)

## Sheet: NEER.T1
mod	Observer 1	Observer 2	Observer 3
1	21 (18.1)	13 (11.21)	16 (13.79)
10	1 (0.86)	1 (0.86)	1 (0.86)
12	5 (4.31)	11 (9.48)	10 (8.62)
13	4 (3.45)	3 (2.59)	2 (1.72)
2	1 (0.86)	2 (1.72)	6 (5.17)
3	64 (55.17)	55 (47.41)	53 (45.69)
4	2 (1.72)	15 (12.93)	12 (10.34)
5	1 (0.86)	2 (1.72)	1 (0.86)
6	3 (2.59)	2 (1.72)	1 (0.86)
7	0 (0)	1 (0.86)	0 (0)
8	14 (12.07)	11 (9.48)	13 (11.21)
9	0 (0)	0 (0)	1 (0.86)

## Sheet: A02018.T0
mod	Observer 1	Observer 2	Observer 3
11A1.1	3 (2.59)	5 (4.31)	4 (3.45)
11A2.1	40 (34.48)	37 (31.9)	38 (32.76)
11A2.2	6 (5.17)	8 (6.9)	8 (6.9)
11A2.2.	0 (0)	1 (0.86)	1 (0.86)
11A2.3	16 (13.79)	13 (11.21)	11 (9.48)
11A3	6 (5.17)	3 (2.59)	5 (4.31)
11B1.1	30 (25.86)	25 (21.55)	28 (24.14)
11B1.2	2 (1.72)	3 (2.59)	3 (2.59)
11C1.1	2 (1.72)	10 (8.62)	5 (4.31)
11C3.1	8 (6.9)	8 (6.9)	9 (7.76)
11C3.2	2 (1.72)	1 (0.86)	2 (1.72)
11C3.3	1 (0.86)	2 (1.72)	2 (1.72)

## Sheet: A02018.T1
mod	Observer 1	Observer 2	Observer 3
11A1.1	4 (3.45)	5 (4.31)	4 (3.45)
11A2.1	41 (35.34)	38 (32.76)	39 (33.62)
11A2.2	4 (3.45)	9 (7.76)	7 (6.03)
11A2.2.	0 (0)	1 (0.86)	1 (0.86)
11A2.3	16 (13.79)	15 (12.93)	12 (10.34)
11A3	6 (5.17)	3 (2.59)	4 (3.45)
11B1.1	28 (24.14)	19 (16.38)	24 (20.69)
11B1.1[2]	0 (0)	0 (0)	1 (0.86)
11B1.2	2 (1.72)	2 (1.72)	2 (1.72)
11C1.1	2 (1.72)	8 (6.9)	5 (4.31)
11C1.3	1 (0.86)	1 (0.86)	2 (1.72)
11C3.1	7 (6.03)	11 (9.48)	12 (10.34)
11C3.2	5 (4.31)	2 (1.72)	2 (1.72)
11C3.3	0 (0)	2 (1.72)	1 (0.86)

## Sheet: A02018_with Universal Mod_T0
mod		observer 1	observer 2	observer 3
11A1.1		3 (2.59)	5 (4.31)	4 (3.45)
11A2.1		27 (23.28)	28 (24.14)	29 (25)
11A2.1[2-5a]		4 (3.44)	2 (1.72)	3 (2.59)
11A2.1[2-7]		1 (0.86)	0 (0)	1 (0.86)
11A2.1[2]		3 (2.59)	1 (0.86)	0 (0)
11A2.1[3]		1 (0.86)	0 (0)	0 (0)
11A2.1[3b]		1 (0.86)	1 (0.86)	1 (0.86)
11A2.1[5a]		0 (0)	3 (2.59)	1 (0.86)
11A2.1[7]		2 (1.72)	2 (1.72)	2 (1.72)
11A2.1[9]		1 (0.86)	0 (0)	1 (0.86)
11A2.2		5 (4.31)	8 (6.9)	8 (6.9)
11A2.2.		0 (0)	1 (0.86)	1 (0.86)
11A2.2[7]		1 (0.86)	0 (0)	0 (0)
11A2.3		11 (9.48)	12 (10.34)	9 (7.76)
11A2.3[2-5a]		1 (0.86)	0 (0)	0 (0)
11A2.3[2]		2 (1.72)	0 (0)	1 (0.86)
11A2.3[7]		2 (1.72)	1 (0.86)	1 (0.86)
11A3		4 (3.45)	3 (2.59)	4 (3.45)
11A3[2-7]		1 (0.86)	0 (0)	0 (0)
11A3[7]		1 (0.86)	0 (0)	1 (0.86)
11B1.1		18 (15.52)	19 (16.38)	18 (15.52)
11B1.1(v)		5 (4.31)	3 (2.59)	3 (2.59)
11B1.1(v)[5b]		1 (0.86)	1 (0.86)	1 (0.86)
11B1.1(v)[7]		1 (0.86)	0 (0)	1 (0.86)
11B1.1[2-5a]		1 (0.86)	0 (0)	1 (0.86)
11B1.1[2]		3 (2.59)	1 (0.86)	3 (2.59)
11B1.1[5a]		1 (0.86)	1 (0.86)	1 (0.86)
11B1.2		1 (0.86)	3 (2.59)	3 (2.59)
11B1.2(v)		1 (0.86)	0 (0)	0 (0)
11C1.1		0 (0)	7 (6.03)	3 (2.59)
11C1.1(n)		2 (1.72)	2 (1.72)	2 (1.72)
11C1.1[5a]		0 (0)	1 (0.86)	0 (0)
11C3.1		8 (6.9)	8 (6.9)	9 (7.76)
11C3.2		2 (1.72)	1 (0.86)	2 (1.72)
11C3.3		1 (0.86)	2 (1.72)	2 (1.72)

## Sheet: A02018_with Universal Mod.T1
mod	observer 1	observer 2	observer 3
11A1.1	4 (3.45)	5 (4.31)	4 (3.45)
11A2.1	28 (24.14)	29 (25)	30 (25.86)
11A2.1[2-5]	2 (1.72)	0 (0)	0 (0)
11A2.1[2-5a]	2 (1.72)	2 (1.72)	2 (1.72)
11A2.1[2-7]	1 (0.86)	0 (0)	1 (0.86)
11A2.1[2]	4 (3.45)	2 (1.72)	2 (1.72)
11A2.1[3]	1 (0.86)	0 (0)	0 (0)
11A2.1[3b]	1 (0.86)	1 (0.86)	1 (0.86)
11A2.1[5a]	0 (0)	2 (1.72)	1 (0.86)
11A2.1[5b]	0 (0)	1 (0.86)	0 (0)
11A2.1[7]	1 (0.86)	1 (0.86)	1 (0.86)
11A2.1[9]	1 (0.86)	0 (0)	1 (0.86)
11A2.2	3 (2.59)	9 (7.76)	7 (6.03)
11A2.2	0 (0)	1 (0.86)	1 (0.86)
11A2.2[7]	1 (0.86)	0 (0)	0 (0)
11A2.3	13 (11.21)	14 (12.07)	11 (9.48)
11A2.3[2]	1 (0.86)	0 (0)	0 (0)
11A2.3[7]	2 (1.72)	1 (0.86)	1 (0.86)
11A3	4 (3.45)	3 (2.59)	3 (2.59)
11A3[2-7]	1 (0.86)	0 (0)	0 (0)
11A3[7]	1 (0.86)	0 (0)	1 (0.86)
11B1.1	15 (12.93)	13 (11.21)	14 (12.07)
11B1.1(v)	5 (4.31)	3 (2.59)	3 (2.59)
11B1.1(v)[5b]	0 (0)	1 (0.86)	1 (0.86)
11B1.1(v)[5B]	1 (0.86)	0 (0)	0 (0)
11B1.1(v)[7]	1 (0.86)	0 (0)	1 (0.86)
11B1.1[2-5a]	1 (0.86)	0 (0)	1 (0.86)
11B1.1[2]	4 (3.45)	1 (0.86)	4 (3.45)
11B1.1[5a]	1 (0.86)	1 (0.86)	1 (0.86)
11B1.2	1 (0.86)	2 (1.72)	2 (1.72)
11B1.2(v)	1 (0.86)	0 (0)	0 (0)
11C1.1	0 (0)	5 (4.31)	3 (2.59)
11C1.1(n)	2 (1.72)	2 (1.72)	2 (1.72)
11C1.1[5a]	0 (0)	1 (0.86)	0 (0)
11C1.3	1 (0.86)	1 (0.86)	2 (1.72)
11C3.1	7 (6.03)	11 (9.48)	12 (10.34)
11C3.2	4 (3.45)	2 (1.72)	2 (1.72)
11C3.2(x)	1 (0.86)	0 (0)	0 (0)
11C3.3	0 (0)	2 (1.72)	1 (0.86)
